# Supplementary material for: HaloPROTAC3 does not trigger the degradation of the halotagged parasitophorous vacuole membrane protein UIS4 during Plasmodium liver stage development
Source: Sci Rep. 2025 May 26;15:18323. doi: 10.1038/s41598-025-98257-9 (PMC12106710; doi:10.1038/s41598-025-98257-9)
Supplement: Supplementary file 2 — Supplementary Material 2 [file 41598_2025_98257_MOESM2_ESM.txt]

LOCUS       20240628_UIS4-Ha        3370 bp DNA     linear   SYN 28-JUN-2024
DEFINITION  UIS4-HaloTag insert.
ACCESSION   .
VERSION     .
KEYWORDS    .
SOURCE      synthetic DNA construct
  ORGANISM  synthetic DNA construct
REFERENCE   1  (bases 1 to 3370)
  AUTHORS   Gabriel Mitchell
  TITLE     Direct Submission
  JOURNAL   Exported Jun 28, 2024 from SnapGene 7.2.0
            https://www.snapgene.com
FEATURES             Location/Qualifiers
     source          1..3370
                     /mol_type="other DNA"
                     /organism="synthetic DNA construct"
     misc_feature    1..20
                     /label=Homology sequence (In-Fusion HD Cloning)
     misc_feature    21..26
                     /label=KpnI
     misc_feature    27..1027
                     /label=UIS4 3' downstream region
     misc_feature    1028..1035
                     /label=SbfI (for plasmid linearization)
     misc_feature    1036..1335
                     /label=UIS4 5' upstream region
     CDS             1336..2889
                     /codon_start=1
                     /label=UIS4-HaloTag
                     /translation="MKTTYVSLFFIILLIFGGFEYKASPIDETNDSKPNKVKLIEKINS
                     LFKNKRNTKIAAIAASIAGSAIALALTLACMNPEVREKFRIGKRIKEFDDVNTPQDISL
                     INPVENPYPENSPENSPENSPEKYIEESHKHYTKRFLEQYTEPKPSDHTYSYSPTEEAY
                     NTHYMASDTHEDYGKLFTDEHKDEINDNIVYHDELSDLVGEGNNVYNMENKSFGPYIMA
                     EIGTGFPFDPHYVEVLGERMHYVDVGPRDGTPVLFLHGNPTSSYVWRNIIPHVAPTHRC
                     IAPDLIGMGKSDKPDLGYFFDDHVRFMDAFIEALGLEEVVLVIHDWGSALGFHWAKRNP
                     ERVKGIAFMEFIRPIPTWDEWPEFARETFQAFRTTDVGRKLIIDQNVFIEGTLPMGVVR
                     PLTEVEMDHYREPFLNPVDREPLWRFPNELPIAGEPANIVALVEEYMDWLHQSPVPKLL
                     FWGTPGVLIPPAEAARLAKSLPNCKAVDIGPGLNLLQEDNPDLIGSEIARWLSTLEISG
                     "
     misc_feature    1336..1995
                     /label=UIS4 (P. berghei ANKA)
     misc_feature    1996..2889
                     /label= HaloTag (codon-optimized)
     misc_feature    2890..3344
                     /label=P. berghei DHFR/TS 3' downstream region
     misc_feature    3345..3350
                     /label=EcoRI
     misc_feature    3351..3370
                     /label=Homology sequence (In-Fusion HD Cloning)
ORIGIN
        1 gctgcatgtg tcagaggttt ggtacctata attcattatg agtagtgtaa ttcagaaaga
       61 gaacaaattg ttttatgata aatatattta taaaataaaa agtaagagaa aaggaaaaat
      121 aatgttatag agaaaaaaag ggaaaacgtt ataaaaaaat agcatcttaa ctattattat
      181 tttactttat gtgtgtataa aacttttaca atatattttt ttattttgaa cgtatataaa
      241 aatatttcct ttaatttgta gtgtgcaaat aatttataaa aataattttt ttaaatataa
      301 atatattgtc tcgaaaagaa atgaaaatgg attctagcaa ataaacaagt ctggcttcga
      361 aaagaaatat aaggcaaaaa ttatatataa tatatttgaa aattatattt gtgagagtgt
      421 gtattatttt tgtttgaaag ataattttat gggtttttga gagtgatttt tagtgtttta
      481 tttgtttttt tttaataatt tgtaagtttt gtcaatgtag agagaattat acttcataac
      541 gtattatttg aacgattaaa aaatattttt tttaaacagt gaaatataaa tatgaatgga
      601 agcagccgta tatgcaaact tttttacata tgttgtatgc ataacatgcg tttttatttt
      661 ttacgaagta tacataattc cctttaaaat ataactttat ataatttgtt tttattgtaa
      721 tggatatagt attgtataaa ttttatattt atttcctaaa gactttttca taaaaattgt
      781 tggtgttcca gatatattat ttttaaaagt caatatatca agttgttata ttgtcttaga
      841 gttcaaaagt ttgtcctaat tgaatttttt ataactttat aatatttatt gttttacttt
      901 ggaccattaa gtatatataa gtagtaactt attaaaataa taaattatat gtatcataat
      961 tcatggcttt atagattctg cattaacctt aaatatgaaa aacacaaaaa tgatgacaag
     1021 cattaaacct gcaggaaatt tttttttaga gtccaatata tataattagt tatatatata
     1081 gagatataca ctacatacac caccataaat aattataagg aaaaccagtt attttaattt
     1141 taactgaaga aattaaataa atatataaaa aagaaaagaa caaaaaataa aacgacagca
     1201 accttaaaat tttattatta ttacatattt atacataaaa aaaataaaat acttagacaa
     1261 aaaataataa atattataga tcgatattag catacatata tacctttcag cacataatta
     1321 ttacgtctga ataaaatgaa aaccacatac gtttctctat tttttatcat attactaatt
     1381 ttcgggggtt ttgaatataa ggcatcaccc attgatgaga caaacgattc aaaacctaat
     1441 aaggttaaat taatagaaaa aataaatagc ttatttaaga ataaacgaaa cacaaagata
     1501 gcagctatag ctgcttctat tgcaggatca gcaatcgccc ttgcgttaac gcttgcttgt
     1561 atgaaccctg aagttcgaga aaaatttaga attggaaagc gtattaaaga atttgatgat
     1621 gtaaacaccc ctcaagatat atcattaata aatccagtcg aaaatccata cccagaaaat
     1681 tcaccagaaa attcaccaga aaattcacca gaaaaatata tagaagaatc tcataagcac
     1741 tacacaaaac ggtttctaga acaatataca gagcccaaac caagcgatca tacatacagt
     1801 tatagcccca ctgaagaagc atataacaca cattatatgg catcagatac tcatgaagat
     1861 tatggcaaac tatttacaga tgaacataag gacgaaataa atgataatat agtttatcac
     1921 gatgaattaa gcgatttagt gggtgaagga aataacgttt ataacatgga aaataaatca
     1981 ttcggcccat acataatggc agaaatagga acaggttttc catttgatcc tcattatgtt
     2041 gaagtattag gagaaagaat gcattatgtt gatgtaggtc caagagatgg aactcctgtt
     2101 ttatttttac atggtaatcc aacatcaagt tatgtatgga gaaatattat acctcatgtt
     2161 gctccaactc atagatgtat tgcacctgat ttaataggaa tgggtaaatc tgataaacca
     2221 gatttaggat atttttttga tgatcatgta agatttatgg atgcttttat tgaagcatta
     2281 ggtttagaag aagttgtatt agttatacat gattggggat cagctttagg ttttcattgg
     2341 gcaaaaagaa atcctgaaag agtaaaagga attgctttta tggaatttat aagaccaatt
     2401 cctacatggg atgaatggcc agaatttgca agagaaactt ttcaagcttt tagaacaact
     2461 gatgttggta gaaaattaat aattgatcaa aatgtattta tagaaggaac attacctatg
     2521 ggtgttgtaa gaccattaac tgaagttgaa atggatcatt atagagaacc ttttttaaat
     2581 ccagtagata gagaaccttt atggagattt ccaaatgaat tacctattgc aggagaacca
     2641 gctaatatag ttgcattagt agaagaatat atggattggt tacatcaaag tcctgttcca
     2701 aaattattat tttggggtac acctggagta ttaattccac ctgctgaagc agctagatta
     2761 gcaaaatctt taccaaattg caaagctgtt gatataggtc ctggattaaa tttattacaa
     2821 gaagataatc cagatttaat tggttcagaa atagcaagat ggttaagtac tttagaaatt
     2881 tctggataag gatccgtttt tcttacttat atatttatac caattgattg tatttataac
     2941 tgtaaaaatg tgtatgttgt gtgcatattt ttttttgtgc atgcacatgc atgtaaatag
     3001 ctaaaattat gaacatttta ttttttgttc agaaaaaaaa aactttacac acataaaatg
     3061 gctagtatga atagccatat tttatataaa ttaaatccta tgaatttatg accatattaa
     3121 aaatttagat atttatggaa cataatatgt ttgaaacaat aagacaaaat tattattatt
     3181 attattattt ttactgttat aattatgttg tctcttcaat gattcataaa tagttggact
     3241 tgatttttaa aatgtttata atatgattag catagttaaa taaaaaaagt tgaaaaatta
     3301 aaaaaaaaca tataaacaca aatgatgttt tttccttcaa tttcgaattc tcaccgtcat
     3361 caccgaaacg
//
